# Supplementary material for: A New SNP-Based Genotyping Method for C. psittaci: Application to Field Samples for Quick Identification
Source: Microorganisms. 2021 Mar 17;9(3):625. doi: 10.3390/microorganisms9030625 (PMC8002925; doi:10.3390/microorganisms9030625)
Supplement: Supplementary file 1 [file microorganisms-09-00625-s001.zip]

Archive with 2 entries (2 files):
- microorganisms-1114518-supplementary.pdf
- microorganisms-1114518-supplemrntary data 3.xlsx
