# Supplementary material for: A New SNP-Based Genotyping Method for C. psittaci: Application to Field Samples for Quick Identification
Source: Microorganisms. 2021 Mar 17;9(3):625. doi: 10.3390/microorganisms9030625 (PMC8002925; doi:10.3390/microorganisms9030625)
Supplement: Supplementary file 1 [file microorganisms-09-00625-s001.zip › microorganisms-1114518-supplemrntary data 3.xlsx]

## Sheet: Suppl Data 3
		SNP for each group
SNP No.	Associated Group	Group I (Psittacine)	Group II (Duck)	Group III (Pigeon)	Group IV (Turkey)	Group V (M56)	Group VI (Mat116)	Group VII (VS225)	Group VIII (WC)		Allele of the respective subtype	Tm values (°C)		Allele of the other subtypes	Tm values (°C)
1	Group I_Psittacine	T	C	C	C	C	C	C	C		T	76,36 ± 0,01		C	76,65 ± 0,02
2	Group II_Duck	T	C	T	T	T	T	T	T		C	76,30 ± 0,07		T	75,79 ± 0,09
3	Group III_Pigeon	A	A	G	A	A	A	A	A		G	76,11 ± 0,03		A	75,50 ± 0,04
4	Group IV_Turkey	C	C	C	T	C	C	C	C		T	75,19 ± 0,09		C	75,82 ± 0,11
5	Group V_M56	C	C	C	C	T	C	C	C		T	74,83 ± 0,12		C	75,29 ± 0,12
6	Group VI_Mat116	T	T	T	T	T	C	T	T		C	76,16 ± 0,13		T	75,58 ± 0,09
7	Group VII_VS225	A	A	A	A	A	A	G	A		G	76,298 ± 0,10		A	75,358 ± 0,09
8	Group VIII_WC	G	G	G	G	G	G	G	A		A	76,29 ± 0,07		G	77,12 ± 0,07
